# Supplementary material for: Functional Characterization of Ubiquitination Genes in the Interaction of Soybean—Heterodera glycines
Source: Int J Mol Sci. 2022 Sep 15;23(18):10771. doi: 10.3390/ijms231810771 (PMC9504373; doi:10.3390/ijms231810771)
Supplement: Supplementary file 1 [file ijms-23-10771-s001.zip]

Archive with 1 entries (1 files):
- ijms-1870167-supplementary.pdf
